# Supplementary material for: Motivations for Adolescent COVID-19 Vaccination: A Comparative Study of Adolescent and Caregiver Perspectives in Germany
Source: Children (Basel). 2023 Dec 6;10(12):1890. doi: 10.3390/children10121890 (PMC10742286; doi:10.3390/children10121890)
Supplement: Supplementary file 1 [file children-10-01890-s001.zip]

Archive with 1 entries (1 files):
- children-2714949-supplementary.pdf
